# Supplementary material for: Gender Differences in the Impact of New-Onset Atrial Fibrillation on Long-Term Risk of Ischemic Stroke after Acute Myocardial Infarction
Source: J Clin Med. 2021 Nov 1;10(21):5141. doi: 10.3390/jcm10215141 (PMC8584956; doi:10.3390/jcm10215141)
Supplement: Supplementary file 1 [file jcm-10-05141-s001.zip]

Archive with 1 entries (1 files):
- jcm-1437043-supplementary.pdf
